# Supplementary material for: The evolution of insecticide resistance in the brown planthopper (Nilaparvata lugens Stål) of China in the period 2012–2016
Source: Sci Rep. 2018 Mar 15;8:4586. doi: 10.1038/s41598-018-22906-5 (PMC5854692; doi:10.1038/s41598-018-22906-5)
Supplement: Supplementary file 2 — Dataset 2 [file 41598_2018_22906_MOESM2_ESM.xls]

## Sheet: title page
The evolution of insecticide resistance in the brown planthopper (Nilaparvata lugens Stål) of China in the period 2012–2016
Supplementary Information
Author affiliation:
Shun-Fan Wu
College of Plant Protection, State & Local Joint Engineering Research Center of Green Pesticide Invention and Application, Nanjing Agricultural University, Nanjing 210095, China.
Bin Zeng
College of Plant Protection, State & Local Joint Engineering Research Center of Green Pesticide Invention and Application, Nanjing Agricultural University, Nanjing 210095, China.
Chen Zheng
College of Plant Protection, State & Local Joint Engineering Research Center of Green Pesticide Invention and Application, Nanjing Agricultural University, Nanjing 210095, China.
Xi-Chao Mu
College of Plant Protection, State & Local Joint Engineering Research Center of Green Pesticide Invention and Application, Nanjing Agricultural University, Nanjing 210095, China.
Yong Zhang
College of Plant Protection, State & Local Joint Engineering Research Center of Green Pesticide Invention and Application, Nanjing Agricultural University, Nanjing 210095, China.
Jun Hu
College of Plant Protection, State & Local Joint Engineering Research Center of Green Pesticide Invention and Application, Nanjing Agricultural University, Nanjing 210095, China.
Shuai Zhang
National Agro-tech Extension and Service Center, Ministry of Agriculture, Beijing 100125, China.
Cong-Fen Gao
College of Plant Protection, State & Local Joint Engineering Research Center of Green Pesticide Invention and Application, Nanjing Agricultural University, Nanjing 210095, China.
Jin-Liang Shen
College of Plant Protection, State & Local Joint Engineering Research Center of Green Pesticide Invention and Application, Nanjing Agricultural University, Nanjing 210095, China.
Corresponding author:
Cong-Fen Gao
College of Plant Protection, State & Local Joint Engineering Research Center of Green Pesticide Invention and Application, Nanjing Agricultural University, Nanjing 210095, China.
Email: gaocongfen@njau.edu.cn.

## Sheet: imidacloprid
Susceptibility of field population of Nilaparvata lugens to imidacloprid during 2012-2016.
Years	Populations	Imidacloprid
		LC50 (95% F.L.; mg/L)	RR
2012	TZ	39.50(28.33-52.34)	493.8
	JR	66.70(46.25-89.83)	833.8
	JH	20.16(15.12-25.77)	252
	QS	59.31(44.07-76.40)	741.4
	HX	41.65(28.98-59.68)	520.6
	SG	51.64(38.52-69.95)	645.5
	XG	45.31(32.31-68.41)	566.3
	YA	73.18(53.29-99.04)	914.8
	GL	33.74(23.16-51.71)	421.8
	PD	58.34(42.68-72.84)	729.3
2013	DY	25.641(16.371-36.558)	320.5
	NT	25.444(14.025-38.141)	318.1
	NJ	20.768(15.428-26.568)	259.6
	YC	18.548(14.792-22.813)	231.9
	JR	30.179(20.584-45.054)	377.2
	JH	13.745(9.579-18.035)	171.8
	JX	19.832(13.434-26.214)	247.9
	LJ	48.750(37.592-64.495)	609.4
	QS	51.902(40.354-66.589)	648.8
	HX	15.851(11.369-20.482)	198.1
	TH	34.489(25.564-47.669)	431.1
	SG	50.485(38.614-67.317)	631.1
	XG	25.340(18.098-37.984)	316.8
	YA	13.606(10.137-17.333)	170.1
	FQ	25.439(17.252-34.595)	318
	GL	22.874(17.581-27.955)	285.9
2014	DY	33.212(22.112-43.430)	415.2
	NJ	42.993(29.690-59.512)	537.4
	YC	53.905(38.638-70.453)	673.8
	JH	29.795(8.528-54.294)	372.4
	JX	19.196(12.840-25.756)	240
	LJ	71.700(51.342-98.534)	896.3
	TH	47.217(29.133-130.406)	590.2
	XG	46.686(33.146-62.598)	583.6
	YA	10.584(4.506-16.552)	132.3
	FQ	40.956(27.625-61.211)	512
	JS	129.242(84.803-235.861)	1615.5
2015	QS	195.601(150.420-227.011)	2445
	HX	338.857(264.732-420.097)	4235.7
	TH	279.900(235.688-323.994)	3498.8
	XG	226.142(120.740-327.848)	2826.8
	FQ	352.851(292.693-411.591)	4410.6
	NN	337.15(208.728-494.695)	4214.4
2016	TH	159.995(132.546-187.310)	1999.9
	JS	162.768(124.706-205.782)	2034.6
	YC	175.107(93.498-334.361)	2188.8
	FZ	175.616(138.592-221.786)	2195.2

## Sheet: thiamethoxam
Susceptibility of field population of Nilaparvata lugens to thiamethoxam during 2012-2016.
Years	Populations	thiamethoxam
		LC50 (95% F.L.; mg/L)	RR
2012	TZ	3.86(2.96-4.80)	35.1
	JR	4.86(3.60-6.11)	44.2
	JH	2.91(2.15-3.70)	26.4
	QS	9.30(7.29-11.13)	84.5
	HX	4.73(3.61-5.92)	43
	SG	1.16(0.91-1.42)	10.6
	CB	6.10(5.64-7.58)	55.5
	YA	3.92(0.23-11.53)	35.6
	GL	2.23(1.70-2.86)	20.3
	PD	5.63(4.29-6.93)	51.2
2013	DY	2.135(1.173-3.309)	19.4
	NT	4.898(3.666-6.096)	44.5
	NJ	5.840(4.347-7.595)	53.1
	YC	1.497(1.158-1.860)	13.6
	JR	7.626(5.453-9.835)	69.3
	JH	1.812(1.229-2.352)	16.5
	JX	2.705(1.754-3.552)	24.6
	LJ	5.990(4.600-7.666)	54.5
	QS	6.908(5.444-8.448)	62.8
	HX	2.378(1.705-3.072)	21.6
	TH	3.923(2.858-5.027)	35.7
	SG	6.620(4.133-8.496)	60.2
	XG	1.791(1.274-2.311)	16.3
	YA	3.013(2.318-3.807)	27.4
	FQ	3.976(2.966-5.100)	36.2
	GL	1.324(0.509-2.192)	12
	NN	3.770(2.795-4.747)	34.3
2014	DY	7.343(4.846 -11.998)	66.8
	NT	3.135(1.663-4.654)	28.5
	NJ	9.135(6.702-11.818)	83
	YC	3.095(2.199-4.116)	28.1
	JH	6.946(3.958-11.130)	63.1
	LJ	6.585(4.819-8.905)	59.9
	TH	10.006(6.683-15.930)	91
	SG	9.250(6.273-12.826)	84.1
	XG	7.986(5.473-11.291)	72.6
	YA	4.289(2.724-5.973)	39
	FQ	4.150(2.758-5.835)	37.7
	JS	5.922(3.927-10.912)	53.8
2015	DY	85.132(55.785-185.614)	773.9
	NJ	26.896(20.326-33.041)	244.5
	JX	47.781(37.560-71.690)	434.4
	LJ	37.202(24.677-78.127)	338.2
	QS	39.352(26.492-54.343)	357.7
	HX	29.945(24.236-38.895)	272.2
	TH	22.670(14.720-38.984)	206.1
	SG	26.371(17.866-39.949)	239.7
	XG	35.318(28.065-42.270)	321.1
	FQ	8.988(7.014-12.818)	81.7
	NN	33.746(18.780-85.633)	306.8
	JS	63.576(51.599-79.315)	578
2016	YC	34.001(24.618-61.311)	336.5
	TH	24.721(19.241-30.238)	224.7
	YA	10.050(8.104-12.271)	91.4
	FQ	25.943(13.227-45.575)	235.9
	JS	42.451(32.817-53.713)	385.9

## Sheet:  buprofezin
Susceptibility of field population of Nilaparvata lugens to buprofezin during 2012-2016.
Years	Populations	buprofezin
		LC50 (95% F.L.; mg/L)	RR
2012	TZ	2.49(1.61-3.60)	35.6
	JR	5.03(3.09-7.78)	71.9
	JH	2.91(1.91-4.29)	41.6
	QS	2.75(1.62-4.36)	39.3
	HX	3.80(2.49-5.68)	54.3
	SG	1.67(1.14-2.32)	23.9
	XG	2.05(1.11-4.96)	29.2
	YA	8.59(4.91-13.11)	122.7
	GL	0.48(0.36-0.61)	6.9
	PD	12.86(8.11-18.99)	183.8
2013	DY	8.110(3.933-13.365)	115.9
	NT	8.856(5.884-12.696)	126.5
	NJ	8.759(6.414-11.545)	125.1
	YC	10.461(2.835-17.211)	149.4
	JR	13.286(8.791-20.777)	189.8
	YZ	6.082(2.950-10.024)	86.9
	JH	7.128(4.958-11.352)	101.8
	JX	10.976(7.640-15.077)	156.8
	LJ	7.056(4.572-10.057)	100.8
	QS	12.323(7.057-19.186)	176
	HX	17.324(11.659-27.746)	247.5
	TH	9.552(6.815-13.195)	136.5
	SG	7.575(3.352-14.309)	108.2
	CB	4.760(3.645-6.338)	68
	YA	6.201(4.463-8.348)	88.6
	FQ	14.879(9.885-22.841)	212.6
	GL	2.424(1.767-3.206)	34.6
2014	DY	34.932(23.738-66.676)	499
	NT	26.853(17.732-49.426)	383.6
	NJ	21.356(13.689-35.021)	305.1
	YC	27.263(19.749-41.963)	389.5
	JH	5.864(3.495-8.421)	83.8
	LJ	25.504(15.001-54.203)	364.3
	QS	11.688(7.552-16.124)	167
	TH	16.677(9.060-30.828)	238.2
	SG	14.057(4.994-39.978)	200.8
	XG	16.369(6.964-11.732)	233.8
	YA	12.589(7.757-17.224 )	179.8
	FQ	27.732(12.479-78.849)	396.2
	JS	22.843(12.619-52.867)	326.3
2015	DY	73.066(48.787-158.167)	1043.8
	JH	92.691(58.038-157.682)	1324.2
	QS	29.523(15.656-45.662)	421.8
	HX	46.777(30.945-71.752)	668.2
	TH	82.834(59.086-116.448)	1183.3
	XG	104.149(66.068-301.438)	1487.8
	FQ	19.136(15.679-25.651)	273.4
	NN	56.767(38.308-87.281)	811
	JS	88.900(46.936-306.564)	1270
2016	YC	146.788(101.943-270.009)	2096.9
	XJ	109.033 (79.941-140.319)	1557.6
	XG	58.761(44.425-74.930)	839.4
	NP	66.282(45.727-122.801)	946.8
	PD	226.908(147.270-514.273)	3241.5

## Sheet:  pymetrozine 
Susceptibility of field population of Nilaparvata lugens to pymetrozine during 2012-2016.
Years	Populations	pymetrozine
		LC50 (95% F.L.; mg/L)	RR
2012	JR	87.48(56.50-134.57)	34
	JH	23.74(15.09-34.29)	9.2
	JX	619.81(338.92-1016.13)	241.2
	HX	14.05(8.40-21.31)	5.5
	SG	91.07(57.94-140.75)	35.4
	XG	12.14(8.65-15.57)	4.7
	PD	1374.31(715.55-2845.20)	534.7
2013	DY	302.271(106.820-479.722)	117.6
	NT	509.282(269.317-1047.910)	198.2
	NJ	315.207(194.445-420.366)	122.6
	JR	252.679(75.455-510.615)	98.3
	YZ	182.554(42.935- 393.026)	71
	JH	484.434(273.930-781.733)	188.5
	JX	364.363(210.819- 625.207)	141.8
	LJ	302.504(149.856-476.057)	117.7
	QS	382.137(186.942-571.922)	148.7
	HX	371.265(201.093-589.814)	144.5
	TH	198.943(87.553-310.715)	77.4
	SG	370.219(201.897-609.885)	144.1
	XG	172.540(86.094-268.824)	67.1
	YA	223.937(149.950-303.116)	87.1
	FQ	289.548(142.828-606.142)	112.7
	NN	804.238(297.054-1480.511)	312.9
2014	DY	624.997(354.821-1266.229)	243.2
	NJ	400.315(103.349-225.779)	155.8
	YC	250.291(158.571-367.873)	97.4
	JH	314.960(217.820-407.410)	122.6
	JX	163.193(90.282-245.250)	63.5
	LJ	155.663(39.663-309.734)	60.6
	QS	212.001(114.446-330.680)	82.5
	TH	186.310(103.062-285.094)	72.5
	SG	237.236(123.831-393.583)	92.3
	XG	182.489(117.765-254.185)	71
	YA	120.662(43.436-189.603)	47
	FQ	245.007(162.219-346.135)	95.3
	JS	123.280(74.346-173.719)	48
2015	DY	573.642(225.732-809.786)	223.2
	NJ	148.897(104.144-180.090)	57.9
	JX	87.031(71.126-102.114)	33.9
	HX	88.574(40.542-127.869)	34.5
	TH	410.588(319.656-541.422)	159.7
	FQ	172.659(118.670-229.398)	67.2
	NN	873.426(342.521-1203.451)	339.9
	JS	117.631(36.279-178.374)	45.8
2016	YC	548.646(368.16-1094.28)	213.5
	JX	256.885(188.259-329.133)	100
	TH	395.794(291.523-506.957)	154.1
	XG	299.397(227.218-379.283)	116.5
	YA	211.410(138.584-280.563)	82.3
	PD	280.459(198.320-368.656)	109.1
	JS	263.911(138.472-397.702)	102.2

## Sheet: chlopyrifos
Susceptibility of field population of Nilaparvata lugens to chlopyrifos during 2009-2016.
Years	Populations	chlopyrifos
		LC50 (95% F.L.; mg/L)	RR
2012	TZ	1.29(1.02-1.57)	3.1
	JR	1.35(1.01-1.69)	3.3
	JH	0.75(0.62-0.89)	1.8
	XG	1.48(1.22-1.73)	3.6
	HX	1.75(1.40-2.11)	4.3
	SG	1.31(1.04-1.61)	3.2
	YA	1.35(1.06-1.62)	3.3
	GL	1.63(1.17-2.26)	4
	PD	0.68(0.52-0.84)	1.7
2013	DY	1.614(1.322-2.023)	4
	NT	2.551(0.980-4.264)	6.2
	YZ	1.331(0.963-1.754)	3.2
	YC	1.844(1.480-2.342)	4.5
	JR	3.552(2.675-4.577)	8.7
	JH	0.388(0.273-0.707)	1
	JX	1.838(1.053-2.940)	4.5
	LJ	2.237(1.817-2.772)	5.5
	QS	1.858(1.431-2.353)	4.5
	HX	2.910(2.279-3.766)	7.1
	TH	0.916(0.670-1.234)	2.2
	SG	1.945(0.503-3.539)	4.7
	XG	0.444(0.341-0.584)	1.1
	YA	0.448(0.343-0.569)	1.1
	FQ	0.862(0.564-1.902)	2.1
	GC	3.163(2.414-4.091)	7.7
	NN	30.667(3.890-76.655)	74.8
2014	DY	14.312(7.887-61.221)	34.9
	TH	5.278(2.641-14.717)	12.9
	GC	6.573(4.200-12.458)	16
	YC	2.878(1.970-3.821)	7
	JH	3.520(2.419-5.045)	8.6
	LJ	5.630(4.054-8.778)	13.7
	JX	3.135(2.291-4.099)	7.6
	SG	2.691(1.929-3.630)	6.6
	XG	3.587(1.507-2.467)	8.7
	YA	0.283(0.168-0.408)	0.7
	FQ	4.283(2.801-6.677)	10.4
	JS	6.512(4.576-10.359)	15.9
2015	DY	16.835(12.872-21.656)	41.1
	GC	12.342(10.947-13.915)	30.1
	JX	26.356(17.335-38.808)	64.3
	JH	6.502(5.421-7.594)	15.9
	NT	9.518(8.412-10.676)	23.2
	LJ	19.752(10.999-27.757)	48.2
	QS	17.396(13.179-20.645)	42.4
	HX	47.062(41.155-54.460)	114.8
	TH	23.511(6.781-30.805)	57.3
	SG	4.286(2.717-6.877)	10.5
	XG	13.688(11.575-15.830)	33.4
	FQ	5.551(4.044-7.825)	13.5
	JR	12.725(10.246-15.018)	31
	JS	7.683(5.193-11.309)	18.7
2016	YC	7.443(4.034-10.775)	18.15
	TH	20.148(16.058-24.476)	49.14
	JX	9.203(5.694-11.958)	22.44
	YA	9.475(7.832-11.340)	23.11
	XG	17.728(14.986-20.572)	43.24
	JS	11.567(9.708-13.612)	28.21

## Sheet: nitenpyram
Susceptibility of field population of Nilaparvata lugens to nitenpyram during 2010-2016.
Years	Populations	nitenpyram
		LC50 (95% F.L.; mg/L)	RR
2012	GL	0.796(0.414-1.526)	1.7
	JR	0.289(0.137-0.463)	0.6
	YZ	0.223(0.182-0.266)	0.5
	SG	0.172(0.068-0.313)	0.4
	NT	0.121(0.099-0.146)	0.3
	JR	0.289(0.137-0.463)	0.6
	JX	0.291(0.190-0.422)	0.6
	PD	0.403(0.308-0.515)	0.9
	YC	0.533(0.262-0.850)	1.1
	QS	0.511(0.419-0.608)	1.1
	JH	0.216(0.175-0.262)	0.5
	YA	0.284(0.229-0.345)	0.6
	WZ	0.493(0.305-0.734)	1.1
	XG	0.515(0.287-0.823)	1.1
	HX	0.245(0.183-0.322)	0.5
2013	JH	0.159(0.092-0.219)	0.3
	YC	0.181(0.138-0.227)	0.4
	FQ	0.235(0.175-0.296)	0.5
	YA	0.245(0.183-0.322)	0.5
	DY	0.289(0.137-0.463)	0.6
	SG	0.345(0.258-0.458)	0.7
	XG	0.442(0.271-1.049)	0.9
	QS	0.421(0.309-0.544)	0.9
	JX	0.474(0.346-0.605)	1
	NT	0.481(0.367-0.603)	1
	LJ	0.452(0.358-0.554)	1
	HX	0.499(0.345-0.665)	1.1
	TH	0.546(0.444-0.660)	1.2
	GC	0.661(0.506-0.839)	1.4
	JR	0.739(0.258-1.197)	1.6
	YZ	0.789(0.468-1.056)	1.7
2014	YA	0.229(0.039-0.440)	0.5
	XG	0.358(0.265-1.509)	0.8
	JH	0.456(0.267-0.657)	1
	JX	0.597(0.172-0.981)	1.3
	GC	0.680(0.527-0.874)	1.4
	TH	0.810(0.531-1.178)	1.7
	FQ	1.032(0.728-1.364)	2.2
	YC	1.071(0.697-1.423)	2.3
	JS	1.357(1.011-1.760)	2.9
	DY	1.632(1.023-3.569)	3.5
	LJ	2.477(1.709-4.135)	5.3
2015	TH	0.731 (0.374-1.066)	1.6
	FQ	1.079 (0.926-1.261)	2.3
	HX	1.096 (0.623-2.276)	2.3
	JR	1.170 (1.025-1.318)	2.5
	LJ	1.447 (0.801-1.880)	3.1
	NN	2.350 (2.031-2.670)	5
	JH	2.416 (1.808-3.099)	5.1
	XG	2.673 (1.752-3.158)	5.7
	JX	2.843 (2.358-3.351)	6
	QS	2.901 (2.533-3.253)	6.2
	SG	3.468 (1.793-5.121)	7.4
	GC	3.632 (2.816-4.473)	7.7
	DY	3.776 (1.904-8.194)	8
	JS	5.830(4.350-9.322)	12.4
2016	FZ	1.832(1.467-2.230)	3.87
	YA	2.010(1.526-2.476)	4.27
	TH	2.964(1.601-6.404)	6.31
	XG	3.043(2.484-3.922)	6.47
	JS	7.298(5.067-9.351)	15.52

## Sheet: dinotefuran
Table S7 Susceptibility of field population of Nilaparvata lugens to dinotefuran during 2014-2016.
Years	Populations	dinotefuran
		LC50(95%Cl;mg/L)	RR
2014	YA	0.199(0.131-0.269)	0.7
	JX	0.505(0.206-0.777)	1.7
	JH	0.548(0.114-1.024)	1.9
	GC	0.868(0.569-1.254)	3
	QS	1.077(0.696-1.472)	3.7
	XG	1.364(0.931-1.735)	4.7
	FQ	1.410(0.970-2.349)	4.9
	TH	1.652(1.104-2.321)	5.7
	JS	2.131(1.385-3.328)	7.4
	LJ	2.173(1.467-2.969)	7.5
	YC	2.271(1.604-2.896)	7.9
	DY	2.341(1.599-3.639)	8.1
	SG	2.409(1.537-4.083)	8.3
2015	FQ	1.091(0.716-1.641)	3.8
	TH	3.227(1.624-8.358)	11.2
	NN	3.566(1.569-4.906)	12.3
	HX	4.638(2.808-6.761)	16
	QS	5.147(3.611-9.198)	17.8
	LJ	5.418(4.503-6.451)	18.7
	SG	5.744(4.734-6.757)	19.9
	XG	6.308(4.889-8.719)	21.8
	NT	7.616(4.685-11.475)	26.4
	GC	7.939(4.802-11.227)	27.5
	JH	8.468(4.303-14.549)	29.3
	DY	8.908(6.415-14.152)	30.8
	JS	13.988(10.116-43.786)	48.4
2016	FZ	1.943(1.092-2.948)	6.7
	YA	0.591(0.452-0.746)	2.1
	TH	3.420(2.368-4.361)	11.7
	JS	11.227(8.977-13.737)	38.7
	JX	15.124(10.843-20.684)	48.4
	YC	4.779(3.874-6.002)	16.5

## Sheet: sulfoxaflor
Table S8 Susceptibility of field population of Nilaparvata lugens to sulfoxaflor during 2014-2016.
Years	Populations	sulfoxaflor
		LC50(95%Cl;mg/L)	RR
2014	YA	0.491(0.253-0.749)	1
	QS	0.232(0.127-0.340)	0.5
	LJ	0.411(0.291-0.527)	0.8
	TH	0.452(0.323-0.599)	0.9
	JX	0.929(0.592-1.488)	1.9
	SG	0.992(0.670-1.326)	2
	DY	1.038(0.660-1.614)	2.1
	XG	1.070(0.742-1.640)	2.2
	GC	1.088(0.698-1.501)	2.2
	YC	1.283(0.747-2.262)	2.6
	JH	2.006(1.267-3.107)	4.1
	JS	2.227(0.764-4.106)	4.5
	FQ	2.508(1.728-3.421)	5.1
2015	QS	3.830(2.509-4.649)	7.8
	XG	5.476(4.348-6.638)	11.2
	FQ	6.126(3.956-8.309)	12.5
	GC	6.610(5.835-7.412)	13.5
	LJ	8.059(5.481-12.590)	16.4
	NN	8.718(5.582-12.044)	17.8
	TH	8.906(5.126-16.532)	18.1
	DY	9.028(7.055-11.873)	18.4
	SG	10.741(8.810-12.603)	21.9
	JS	10.863(7.183-15.342)	22.1
	HX	11.150(9.426-13.336)	22.7
2016	TH	4.286(2.892-5.612)	8.74
	YC	4.475(3.586-5.555)	9.13
	YA	4.690(3.843-5.563)	9.57
	FZ	5.052(4.016-6.071)	10.31
	JS	11.887(9.595-14.162)	24.25

## Sheet: flufiprole 
Table S9 Susceptibility of field population of Nilaparvata lugens to flufiprole during 2009-2016.
Years	Populations	butene-fipronil
		LC50(95%Cl;mg/L)	RR
2009	TZ	0.32(0.28-0.37)	4
	TX	0.34(0.26-0.42)	4.3
	HX	0.43(0.37-0.51)	5.4
	SG	0.31(0.27-0.36)	3.9
	XG	0.41(0.36-0.48)	5.1
	FQ	0.65(0.54-0.76)	8.3
2010	YX	0.19(0.11-0.27)	2.4
	LG	0.26(0.18-0.43)	3.3
	XG	0.48(0.33-0.63)	6
	NN	0.53(0.40-0.78)	6.6
	FX	0.62(0.43-0.83)	7.8
	GL	0.72(0.55-0.94)	9
	SG	1.79(1.11-4.31)	22.4
2011	GL	0.26(0.14-0.37)	3.3
	YX	0.55(0.45-0.68)	6.9
	TZ	0.58(0.46-0.74)	7.3
	SG	0.38(0.05-0.88)	4.7
	JH	0.21(0.15-0.27)	2.6
	CB	0.56(0.45-0.68)	7
	MQ	0.34(0.27-0.44)	4.3
	HX	0.38(0.29-0.49)	4.7
	PD	0.30(0.21-0.42)	3.8
2012	JH	0.024(0.020-0.028)	0.3
	XG	0.027(0.014-0.047)	0.3
	SG	0.032(0.020-0.046)	0.4
	GL	0.063(0.049-0.090)	0.8
	HX	0.064(0.050-0.079)	0.8
	JR	0.170(0.134-0.214)	2.1
	JX	0.201(0.115-0.366)	2.5
	NT	0.231(0.130-0.375)	2.9
	YZ	0.264(0.155-0.424)	3.3
	WZ	0.330(0.260-0.419)	4.1
	YC	0.344(0.258-0.454)	4.3
	YA	0.354(0.256-0.464)	4.4
	QS	0.389(0.323-0.458)	4.9
	PD	0.406(0.244-0.599)	5.1
	TH	0.544(0.403-0.707)	6.8
2013	TH	1.200(0.830-1.963)	1.2
	JH	0.182(0.122-0.237)	2.3
	XG	0.233(0.177-0.299)	2.9
	YC	0.242(0.183-0.310)	3
	HX	0.239(0.099-0.408)	3
	YA	0.245(0.184-0.320)	3.1
	FQ	0.286(0.204-0.368)	3.6
	NT	0.303(0.213-0.401)	3.8
	SG	0.344(0.258-0.454)	4.3
	QS	0.441(0.317-0.574)	5.5
	JX	0.464(0.348-0.584)	5.8
	DY	0.471(0.342-0.615)	5.9
	JR	0.531(0.349-0.687)	6.6
	GC	0.544(0.403-0.707)	6.8
	LJ	0.777(0.408-1.466)	9.7
2014	YA	0.085(0.023-0.160)	1.1
	LJ	0.543(0.407-0.698)	6.8
	FQ	0.641(0.444-0.851)	8
	NT	0.656(0.428-1.257)	8.2
	YC	0.700(0.502-0.956)	8.8
	DY	0.728(0.502-1.005)	9.1
	JX	0.751(0.476-1.082)	9.4
	XG	0.854(0.630-1.156)	10.7
	JS	1.062(0.724-1.482)	13.3
	GC	1.159(0.509-2.322)	14.5
	TH	1.287(0.849-2.116)	16.1
	JH	1.550(0.981-3.063)	19.4
2015	XG	1.016(0.558-1.553)	12.7
	GC	1.101(0.741-1.480)	13.8
	TH	1.232(0.608-1.774)	15.4
	NN	1.307(0.938-1.650)	16.3
	FQ	1.636(0.944-2.811)	20.5
	HX	1.954(1.095-16.378)	24.4
	DY	2.105(1.489-2.881)	26.3
	YA	2.279(1.617-2.800)	28.5
	LJ	2.499(1.733-4.196)	31.2
	QS	2.497(1.350-14.804)	31.2
2016	YC	1.914(1.320-2.522)	23.925
	YA	2.007(1.453-2.578)	25.08
	JX	9.854(6.345-26.888)	123.175
	JS	6.426(5.113-7.923)	80.3
